# Supplementary material for: Interplay between RNA interference and heat shock response systems in Drosophila melanogaster
Source: Open Biol. 2016 Oct 19;6(10):160224. doi: 10.1098/rsob.160224 (PMC5090062; doi:10.1098/rsob.160224)
Supplement: Supplementary Tables S1–S5 [file rsob160224supp5.xlsx]

## Sheet: Table S1
Table S1. Primers and probes used for quantitave PCR and northern-blot analysis.
qPCR primers for pri-miRNA
Gene name	Forward sequence (5'-3')	Reverse/RT sequence (5'-3')
pri-mir-14	TTTATCAGCCAGCACCAACAA	GGAGAGAGAAAAAGACTGACT
pri-mir-311	CAATAGGCGGCAAGACGGT	TCAGGCCGGTGAATGTGCA
pri-mir-6-1	GTTGGCAGCTTACTTAAACTTA	AAGAACAGCCACTGTGATATA
pri-mir-286	CACATCGTCGCAACTTCAAAT	GCACGAGTGTTCGGTCTAGT
pri-mir-308	ATCTCTTAGTAGTATATCAAAACT	CAGTATAATCCTGTGATTTGGA
2S rna	CGATGAAGAACGCAGCAAAC	TGGACTGCGATATGCGTTCA
snoR442	ACGCAAGCCTGTTGGGTGT	CAGAGTAACTATGACAAGCAG
qPCR primers for miRNA-pathway genes
Gene name	Forward sequence (5'-3')	Reverse sequence (5'-3')
drosha	TGATCCGTACCAGCAACCAC	GGCCACCATACTTCTGTGCT
pasha	CCCTCCCGCTTTAGACACAC	CTGGTCCATGGGTTCGTTCT
dicer1	AACTAAGTCACCTGCGCTCC	CGTGCGGCTCGAATTTAGTG
loqs	ACCACGCAGCACAGTAACAA	TTGTTCTTCAAGCAAGTCTTCT
ago1	ATGCAATCATTCCCACTGCA	GCCACAATGTTGCACACCTC
rp49	CCGCTTCAAGGGACAGTATCTG	ATCTCGCCGCAGTAAACGC
αTubulin	TGGGCCCGTCTGGACCACAA	TCGCCGTCACCGGAGTCCAT
probes for northern blotting
Gene name	Sequence (5'-3')
miR-14-3p	ATAGGAGAGAGAAAAAGACTGA
miR-14-5p	CAACCAGCTAACCACACTG

## Sheet: Table S2
Table S2. List of levelled miRNAs among all pairs of comparisons.
Genomic cluster and its miRNA context are indicated for each clustered miRNAs.
(w1118 vs hsp70-) unique group #1:
miRNA name	miRNA strand*	Cluster name	Cluster miRNAs*
miR-995-3p	guide	single miRNA gene	-
miR-970-3p	guide	single miRNA gene	-
miR-929-5p	passenger	single miRNA gene	-
(w1118 vs yw) unique group #2:
miRNA name	miRNA strand*	Cluster name	Cluster miRNAs*
miR-1003-3p	guide	single miRNA gene	-
miR-311-5p	passenger	310~313	dme-mir-310, dme-mir-311, dme-mir-312, dme-mir-313
miR-927-5p	guide	single miRNA gene	-
miR-14-5p	passenger	single miRNA gene	-
miR-13b-3p	guide	13b~2c	dme-mir-13b-1, dme-mir-13a, dme-mir-2c
miR-318-5p	passenger	994~318	dme-mir-994, dme-mir-318
miR-275-3p	guide	275~305	dme-mir-275, dme-mir-305
miR-966-5p	guide	single miRNA gene	-
(hsp70- vs yw) unique group #3:
miRNA name	miRNA strand*	Cluster name	Cluster miRNAs*
miR-92a-3p	guide	92a~92b	dme-mir-92a, dme-mir-92b
miR-278-3p	passenger	single miRNA gene	-
miR-995-5p	passenger	single miRNA gene	-
miR-314-3p	guide	314~956	dme-mir-314, dme-mir-956
miR-996-3p	guide	279~996	dme-mir-279, dme-mir-996
miR-316-3p	passenger	single miRNA gene	-
miR-31a-5p	guide	single miRNA gene	-
miR-33-5p	guide	single miRNA gene	-
miR-311-3p	guide	310~313	dme-mir-310, dme-mir-311, dme-mir-312, dme-mir-313
miR-318-3p	guide	994~318	dme-mir-994, dme-mir-318
(w1118 vs hsp70-) & (w1118 vs yw) shared group #1:
miRNA name	miRNA strand*	Cluster name	Cluster miRNAs*
miR-317-5p	passenger	277~34	dme-mir-317, dme-mir-277, dme-mir-34
miR-2535b-3p	guide	2535b~1007	dme-mir-2535b, dme-mir-1007
miR-10-5p	passenger	single miRNA gene	-
miR-986-5p	guide	single miRNA gene	-
miR-308-5p	passenger	single miRNA gene	-
miR-981-3p	guide	single miRNA gene	-
miR-1012-3p	guide	single miRNA gene	-
miR-281-1-5p	passenger	281	dme-mir-281-1, dme-mir-281-2
miR-4951-5p	guide	single miRNA gene	-
miR-14-3p	passenger	single miRNA gene	-
miR-988-3p	guide	single miRNA gene	-
(w1118 vs yw) & (hsp70- vs yw) shared group #2:
miRNA name	miRNA strand*	Cluster name	Cluster miRNAs*
miR-315-3p	passenger	single miRNA gene	-
miR-6-3p	guide	6~309	dme-mir-6-3, dme-mir-6-2, dme-mir-6-1, dme-mir-5, dme-mir-4, dme-mir-286, dme-mir-3, dme-mir-309
miR-308-3p	guide	single miRNA gene	-
miR-1002-5p	guide	968~1002	dme-mir-968, dme-mir-1002
miR-281-2-5p	passenger	281	dme-mir-281-1, dme-mir-281-2
miR-263a-5p	guide	single miRNA gene	-
miR-998-3p	guide	11~998	dme-mir-11, dme-mir-998
miR-310-3p	guide	310~313	dme-mir-310, dme-mir-311, dme-mir-312, dme-mir-313
miR-312-3p	guide	310~313	dme-mir-310, dme-mir-311, dme-mir-312, dme-mir-313
miR-275-5p	passenger	275~305	dme-mir-275, dme-mir-305
miR-92b-3p	guide	92a~92b	dme-mir-92a, dme-mir-92b
miR-34-5p	guide	277~34	dme-mir-317, dme-mir-277, dme-mir-34
miR-252-5p	guide	single miRNA gene	-
miR-1012-5p	passenger	single miRNA gene	-
(w1118 vs hsp70-) & (hsp70- vs yw) shared group #3:
miRNA name	miRNA strand*	Cluster name	Cluster miRNAs*
miR-8-5p	passenger	single miRNA gene	-
Common group:
miRNA name	miRNA strand*	Cluster name	Cluster miRNAs*
miR-286-3p	guide	6~309	dme-mir-6-3, dme-mir-6-2, dme-mir-6-1, dme-mir-5, dme-mir-4, dme-mir-286, dme-mir-3, dme-mir-309
miR-5-5p	guide	6~309	-||-
* Major and minor miRNA strands as well as miRNA clusters context are obtained from miRBase (mirbase.org)

## Sheet: Table S3
Table S3. List of miRNAs with significantly modulated expression profile during HS response identified by time-course analysis. Genomic cluster and its miRNA context are indicated for each clustered miRNAs.
Group #1 (early down):
miRNA name	miRNA strand*	Cluster name	Cluster miRNAs*
let-7-3p	passenger	100~125	let-7, miR-100, miR-125
miR-1001-5p	guide	single miRNA gene	-
miR-125-3p	passenger	100~125	let-7, miR-100, miR-125
miR-1-3p	guide	single miRNA gene	-
miR-276a-3p	guide	single miRNA gene	-
miR-276b-3p	guide	single miRNA gene	-
miR-2a-1-5p	passenger	2a~2b	dme-mir-2a-2, dme-mir-2a-1, dme-mir-2b-2
miR-304-3p	passenger	283~12	dme-mir-283, dme-mir-304, dme-mir-12
miR-306-5p	guide	9c~9b	dme-mir-9c, dme-mir-306, dme-mir-79, dme-mir-9b
miR-31b-5p	guide	single miRNA gene	-
miR-33-5p	guide	single miRNA gene	-
miR-988-5p	passenger	single miRNA gene	-
miR-993-5p	guide	single miRNA gene	-
miR-9a-3p	passenger	single miRNA gene	-
miR-iab-4-5p	guide	iab-8~iab-4	dme-mir-iab-8, dme-mir-iab-4
Group #2 (early-up):
miRNA name	miRNA strand*	Cluster name	Cluster miRNAs*
miR-1002-5p	guide	1002~968	dme-mir-968, dme-mir-1002
miR-1013-3p	guide	single miRNA gene	-
miR-14-3p	guide	single miRNA gene	-
miR-277-3p	guide	277~34	dme-mir-317, dme-mir-277, dme-mir-34
miR-286-3p	guide	6~309	dme-mir-6-3, dme-mir-6-2, dme-mir-6-1, dme-mir-5, dme-mir-4, dme-mir-286, dme-mir-3, dme-mir-309
miR-308-5p	passenger	single miRNA gene	-
miR-313-3p	passenger	310~313	dme-mir-310, dme-mir-311, dme-mir-312, dme-mir-313
miR-5-3p	passenger	6~309	dme-mir-6-3, dme-mir-6-2, dme-mir-6-1, dme-mir-5, dme-mir-4, dme-mir-286, dme-mir-3, dme-mir-309
miR-5-5p	guide	6~309	-||-
miR-6-1-3p	guide	6~309	-||-
miR-6-2-3p	guide	6~309	-||-
miR-6-3-3p	guide	6~309	-||-
miR-970-3p	guide	single miRNA gene	-
miR-995-3p	guide	single miRNA gene	-
Group #3 (early-down):
miRNA name	miRNA strand*	Cluster name	Cluster miRNAs*
miR-100-3p	passenger	100~125	dme-mir-100, dme-let-7, dme-mir-125
miR-133-5p	passenger	133~288	dme-mir-133, dme-mir-288
miR-14-5p	passenger	single miRNA gene	-
miR-190-5p	guide	single miRNA gene	-
miR-263a-3p	passenger	single miRNA gene	-
miR-274-5p	guide	single miRNA gene	-
miR-275-5p	passenger	275~305	dme-mir-275, dme-mir-305
miR-281-1-3p	guide	281	dme-mir-281-1, dme-mir-281-2
miR-281-2-3p	guide	281	-||-
miR-314-5p	passenger	314~956	dme-mir-314, dme-mir-956
miR-316-3p	passenger	single miRNA gene	-
miR-34-3p	passenger	277~34	dme-mir-317, dme-mir-277, dme-mir-34
miR-375-5p	passenger	single miRNA gene	-
miR-958-5p	passenger	single miRNA gene	-
miR-965-5p	passenger	single miRNA gene	-
miR-981-5p	passenger	single miRNA gene	-
miR-996-5p	passenger	279~996	dme-mir-279, dme-mir-996
Group #4 (late-down):
miRNA name	miRNA strand*	Cluster name	Cluster miRNAs*
miR-100-5p	guide	100~125	let-7, miR-100, miR-125
miR-10-5p	passenger	single miRNA gene	-
miR-125-5p	guide	100~125	let-7, miR-100, miR-125
miR-13a-3p	guide	13b~2c	dme-mir-13b-1, dme-mir-13a, dme-mir-2c
miR-13b-1-3p	guide	13b~2c	-||-
miR-13b-2-3p	guide	single miRNA gene	-
miR-276a-5p	passenger	single miRNA gene	-
miR-276b-5p	passenger	single miRNA gene	-
miR-2a-1-3p	guide	2a~2b	dme-mir-2a-2, dme-mir-2a-1, dme-mir-2b-2
miR-2a-2-3p	guide	2a~2b	-||-
miR-2b-1-3p	guide	single miRNA gene	-
miR-2b-2-3p	guide	2a~2b	dme-mir-2a-2, dme-mir-2a-1, dme-mir-2b-2
miR-315-3p	passenger	single miRNA gene	-
miR-318-3p	guide	994~318	dme-mir-994, dme-mir-318
miR-92a-5p	passenger	92a~92b	dme-mir-92a, dme-mir-92b
miR-986-5p	guide	single miRNA gene	-
miR-988-3p	guide	single miRNA gene	-
miR-989-3p	guide	single miRNA gene	-
miR-994-5p	guide	994~318	dme-mir-994, dme-mir-318
miR-998-3p	guide	998~11	-
Group #5 (early-down):
miRNA name	miRNA strand*	Cluster name	Cluster miRNAs*
miR-1010-3p	guide	single miRNA gene	-
miR-1012-3p	guide	single miRNA gene	-
miR-2535b-3p	guide	2535b~1007	dme-mir-2535b, dme-mir-1007
miR-284-3p	guide	single miRNA gene	-
miR-31a-5p	guide	single miRNA gene	-
miR-8-5p	passenger	single miRNA gene	-
miR-92a-3p	guide	92a~92b	dme-mir-92a, dme-mir-92b
miR-956-3p	guide	956~314	dme-mir-956, dme-mir-314
miR-993-3p	guide	single miRNA gene	-
Group #6 (strain-specific):
miRNA name	miRNA strand*	Cluster name	Cluster miRNAs*
miR-252-5p	guide	single miRNA gene	-
miR-263a-5p	guide	single miRNA gene	-
miR-263b-5p	guide	single miRNA gene	-
miR-275-3p	guide	275~305	dme-mir-275, dme-mir-305
miR-281-2-5p	passenger	281	dme-mir-281-1, dme-mir-281-2
miR-310-3p	guide	310~313	dme-mir-310, dme-mir-311, dme-mir-312, dme-mir-313
miR-312-3p	guide	310~313	-||-
miR-313-5p	guide	310~313	-||-
miR-34-5p	guide	277~34	dme-mir-317, dme-mir-277, dme-mir-34
miR-4951-5p	guide	single miRNA gene	-
miR-87-5p	passenger	single miRNA gene	-
miR-92b-3p	guide	92a~92b	dme-mir-92a, dme-mir-92b
miR-966-5p	guide	single miRNA gene	-
* Major and minor miRNA strands as well as miRNA clusters context are obtained from miRBase (mirbase.org)

## Sheet: Table S4
Table S4. Editing of miRNAs in control (25) and HS treated Drosophila small RNAs libraries.
Chromosome	Editing start	Editing end	miRNA start	miRNA end	Editing type	mirna ID	miRNA libraries	Fraction of prevalent base (percent from total coverage)
chr2L	16697935	16697936	16697936	16697957	AG	dme-mir-9c-5p	yw control	0.395
							yw after 6 hs	0.51
chr2L	20487493	20487494	20487441	20487531	TC	dme-mir-1	yw control	0.115
chr2L	20487520	20487521	20487441	20487531	TC	dme-mir-1	w1118 after 1 h	0.765
							hsp70- after 1 h	0.745
chr2R	8057668	8057669	8057668	8057690	AG	dme-miR-281-3p	w1118 control	0.23
							w1118 after 6 hs	0.215
							hsp70- after 24 hs	0.225
chr2R	8057888	8057889	8057888	8057910	AG	dme-miR-281-3p	w1118 after 24 hs	0.185
chr3L	11650036	11650037	11650036	11650061	AG	dme-miR-274-5p	yw after 1 h	0.615
chr3R	17623982	17623983	17623971	17623992	TC	dme-miR-999-3p	w1118 after 1 h	0.175
							yw after 24 hs	0.125
							yw after 6 hs	0.145
							hsp70- after 1 h	0.16
chrX	12956179	12956180	12956164	12956185	TC	dme-miR-971-3p	hsp70- control	0.72

## Sheet: Table S5
Table S5. List of stress-responsive genes which are targeted by HS-responsive miRNAs belonging to groups defined by time-course analysis.
Group #1 (early-down):
	Early-down targets**			Early-up targets**			Late-up targets**
miRNA ID	Gene name	Gene's flybase ID	Significant stress GO	Gene name	Gene's flybase ID	Significant stress GO	Gene name	Gene's flybase ID	Significant stress GO
let-7-3p	-	-	-	-	-	-	-	-	-
miR-1001-5p	-	-	-	Hsp23	FBgn0001224	Heat shock protein activity	ModSP (Serine protease like 89E)	FBgn0051217	Catabolism
miR-125-3p	-	-	-	-		-	-	-	-
miR-1-3p	CG17224	FBgn0031489	Catalytic activity	-	-	-	Invadolysin	FBgn0086359	Peptidase activity
	Carbonyl reductase	FBgn0034500	Catalytic activity	-	-	-	Vha26 (Vacuolar H+-ATPase 26kD subunit)	FBgn0015324	Transporter activity
	CG6126	FBgn0038407	?	-	-	-	Dic1 (Dicarboxylate carrier 1)	FBgn0027610	Transporter activity
	Santa-maria	FBgn0025697	Response to biotic stimulus	-	-	-	-	-	-
miR-276a-3p	-	-	-	-	-	-	Timeless	FBgn0014396	Response to light
miR-276b-3p	-	-	-	-	-	-	Timeless	FBgn0014396	Response to light
miR-2a-1-5p	CG8249	FBgn0034045	Glucose transporter activity	-	-	-	-	-	-
	CG5618	FBgn0036975	Catalytic activity	-	-	-	-	-	-
	CG18249	FBgn0037553	?	-	-	-	-	-	-
	Niemann-Pick type C-2d	FBgn0037782	Transport activity	-	-	-	-	-	-
	Persephone	FBgn0030926	Response to biotic stimulus	-	-	-	-	-	-
miR-304-3p	-	-	-	-	-	-	-	-	-
miR-306-5p	-	-	-	Aop (Anterior open)	FBgn0000097	Protein kinase cascade	Timeless	FBgn0014396	Response to light
	-	-	-	Raw	FBgn0003209	Protein kinase cascade	-	-	-
miR-31b-5p	CG16799	FBgn0034538	Catalytic activity; immunity protein activity	Hsp68	FBgn0001230	Heat shock protein activity	-	-	-
	Cyp4e3 (Cytochrome P50-4e3)	FBgn0015035	Cytochrome P450 activity	-	-	-	-	-	-
miR-33-5p	Thor	FBgn0261560	Immune response	Hsf	FBgn0001222	Response to stress	Vha26 (Vacuolar H+-ATPase 26kD subunit)	FBgn0015324	Transporter activity
	-	-	-	-	-	-	CG5646	FBgn0039525	Transporter activity
	-	-	-	-	-	-	Gdh (Glutamate dehydrogenase)	FBgn0001098	Catabolism
miR-988-5p	-	-	-	-	-	-	-	-	-
miR-993-5p	-	-	-	-	-	-	CG11739	FBgn0037239	Electrochemical potential-driven transporter activity
	-	-	-	-	-	-	Gdh (Glutamate dehydrogenase)	FBgn0001098	Catabolism
miR-9a-3p	-	-	-	-	-	-	-	-	-
miR-iab-4-5p	-	-	-	-	-	-	-	-	-
Group #2 (early-up):
	Early-down targets**			Early-up targets**			Late-up targets**
miRNA ID	Gene name	Gene's flybase ID	Significant stress GO	Gene name	Gene's flybase ID	Significant stress GO	Gene name	Gene's flybase ID	Significant stress GO
miR-1002-5p	CG2254	FBgn0029994	Catalytic activity	CG5966	FBgn0029831	?	Vha26 (Vacuolar H+-ATPase 26kD subunit)	FBgn0015324	Transporter activity
	-	-	-	Hsp26	FBgn0001225	Heat shock protein activity	CG4562	FBgn0038740	Transporter activity
miR-1013-3p	-	-	-	-	-	-	-	-	-
miR-14-3p	Maltase A4	FBgn0033294	Catalytic activity	Hsp70Aa	FBgn0013275	Heat shock protein activity	-	-	-
	Sugarbabe	FBgn0033782	Glucose metabolism	Hsp70Ab	FBgn0013276	Heat shock protein activity	-	-	-
	CG13607	FBgn0039151	?	Hsp67Ba	FBgn0001227	Chaperone activity	-	-	-
	-	-	-	DnaJ-like-1	FBgn0263106	Chaperone activity	-	-	-
	-	-	-	GstD10 (Glutathione S transferase D10)	FBgn0042206	Glutathione transferase activity	-	-	-
miR-277-3p	CG6426	FBgn0034162	?	Hsp27	FBgn0001226	Heat shock protein activity	CG17124	FBgn0032297	Protein phosphatase inhibitor activity
	-	-	-	Hsp67Ba	FBgn0001227	Chaperone activity	CG11739	FBgn0037239	Electrochemical potential-driven transporter activity
	-	-	-	Imd (Immune deficiency)	FBgn0013983	Response to stress	Gycα99B (Guanyl cyclase alpha-subunit at 99B)	FBgn0013972	Response to light
	-	-	-	-	-	-	CG4562	FBgn0038740	Transporter activity
	-	-	-	-	-	-	Gdh (Glutamate dehydrogenase)	FBgn0001098	Catabolism
miR-308-5p	-	-	-	-	-	-	-	-	-
miR-313-3p	-	-	-	-	-	-	-	-	-
miR-5-3p	-	-	-	-	-	-	Oatp74D (Organic anion transporting polypeptide 74D)	FBgn0036732	Electrochemical potential-driven transporter activity
miR-5-5p	Santa-maria	FBgn0025697	Response to biotic stimulus	-	-	-	CG1718	FBgn0031170	Transporter activity
	CG32687	FBgn0052687	?	-	-	-	Grass (Gram-positive Specific Serine protease)	FBgn0039494	Catabolism
	C-type lectin 27kD	FBgn0031629	?	-	-	-	-	-	-
miR-6-1-3p	CG8249	FBgn0034045	Glucose transporter activity	Imd (Immune deficiency)	FBgn0013983	Response to stress	Ih (Ih channel)	FBgn0263397	Transporter activity
	CG18249	FBgn0037553	?	Aop (Anterior open)	FBgn0000097	Protein kinase cascade	Picot	FBgn0024315	Transporter activity
	Niemann-Pick type C-2d	FBgn0037782	Transport activity	-	-	-	-	-	-
	CG14606	FBgn0037485	Monosaccharide transporter activity	-	-	-	-	-	-
	Persephone	FBgn0030926	Response to biotic stimulus	-	-	-	-	-	-
miR-6-2-3p	-||-	-||-	-||-	-	-	-	-||-	-||-	-||-
miR-6-3-3p	-||-	-||-	-||-	-	-	-	-||-	-||-	-||-
miR-970-3p	CG15065	FBgn0040734	?	-	-	-	CG1718	FBgn0031170	Transporter activity
miR-995-3p	CG5945	FBgn0032494	?	Jra (Jun-related antigen)	FBgn0001291	Protein kinase cascade	-	-	-
Group #3 (early-down):
	Early-down targets**			Early-up targets**			Late-up targets**
miRNA ID	Gene name	Gene's flybase ID	Significant stress GO	Gene name	Gene's flybase ID	Significant stress GO	Gene name	Gene's flybase ID	Significant stress GO
miR-100-3p	-	FBgn0052687	-	-	-	-	-	-	-
miR-133-5p	-	-	-	-	-	-	-	-	-
miR-14-5p	-	-	-	-	-	-	-	-	-
miR-190-5p	-	-	-	-	-	-	-	-	-
miR-263a-3p	-	-	-	-	-	-	-	-	-
miR-274-5p	CG32687	FBgn0052687	?	Src42A (Src oncogene at 42A)	FBgn0264959	Protein kinase cascade	CG10096	FBgn0038032	Catalytic activity
							Gdh (Glutamate dehydrogenase)	FBgn0001098	Catabolism
miR-275-5p	CG14439	FBgn0029898	?	-	-	-	-	-	-
miR-281-1-3p	Nmdmc (NAD-dependent methylenetetrahydrofolate dehydrogenase)	FBgn0010222	Catalytic activity, carboxylic acid metabolism	-	-	-	-	-	-
	Pbprp2 (Odorant-binding protein 19d)	FBgn0011280	Response to biotic stimulus	-	-	-	-	-	-
miR-281-2-3p	-||-	-||-	-||-	-	-	-	-	-	-
miR-314-5p	Obp57c (Odorant-binding protein 57c)	FBgn0034509	Response to biotic stimulus	Hsp22	FBgn0001223	Heat shock protein activity	-	-	-
miR-316-3p	-	-	-	-	-	-	-	-	-
miR-34-3p	-	-	-	-	-	-	-	-	-
miR-375-5p	-	-	-	-	-	-	-	-	-
miR-958-5p	-	-	-	-	-	-	Oatp74D (Organic anion transporting polypeptide 74D)	FBgn0036732	Electrochemical potential-driven transporter activity
miR-965-5p	-	-	-	-	-	-	-	-	-
miR-981-5p	-	-	-	-	-	-	-	-	-
miR-996-5p	-	-	-	-	-	-	-	-	-
Group #4 (late-down):
	Early-down targets**			Early-up targets**			Late-up targets**
miRNA ID	Gene name	Gene's flybase ID	Significant stress GO	Gene name	Gene's flybase ID	Significant stress GO	Gene name	Gene's flybase ID	Significant stress GO
miR-100-5p	-	-	-	-	-	-	-	-	-
miR-10-5p	CG15201	FBgn0030272	?	Aay (astray)	FBgn0023129	Metabolism	-	-	-
	Ance-5	FBgn0035076	Catalytic activity, peptidase activity	-	-	-
miR-125-5p	CG16799	FBgn0034538	Catalytic activity; immunity protein activity	-	-	-	-	-	-
miR-13a-3p	Niemann-Pick type C-2d	FBgn0037782	Transport activity	Aay (astray)	FBgn0023129	Metabolism	Ih (Ih channel)	FBgn0263397	Transporter activity
	Persephone	FBgn0030926	Response to biotic stimulus	Imd (immune deficiency)	FBgn0013983	Response to stress
	CG8249	FBgn0034045	Glucose transporter activity	Aop (anterior open)	FBgn0000097	Protein kinase cascade
miR-13b-1-3p	CG8249	FBgn0034045	Glucose transporter activity	Imd (immune deficiency)	FBgn0013983	Response to stress	Ih (Ih channel)	FBgn0263397	Transporter activity
	Niemann-Pick type C-2d	FBgn0037782	Transport activity	Aop (anterior open)	FBgn0000097	Protein kinase cascade	Oatp74D (Organic anion transporting polypeptide 74D)	FBgn0036732	Electrochemical potential-driven transporter activity
	Persephone	FBgn0030926	Response to biotic stimulus
miR-13b-2-3p	-||-	-||-	-||-	-||-	-||-	-||-	-||-	-||-	-||-
miR-276a-5p	-	-	-	-	-	-	-	-	-
miR-276b-5p	-	-	-	-	-	-	-	-	-
miR-2a-1-3p	CG5618	FBgn0036975	Catalytic activity	Imd (immune deficiency)	FBgn0013983	Response to stress	Ih (Ih channel)	FBgn0263397	Transporter activity
	-	-	-	Aop (anterior open)	FBgn0000097	Protein kinase cascade	Picot	FBgn0024315	Transporter activity
	-	-	-	-	-	-	Oatp74D (Organic anion transporting polypeptide 74D)	FBgn0036732	Electrochemical potential-driven transporter activity
miR-2a-2-3p	-||-	-||-	-||-	-||-	-||-	-||-	-||-	-||-	-||-
miR-2b-1-3p	-	-	-	Imd (immune deficiency)	FBgn0013983	Response to stress	-||-	-||-	-||-
	-	-	-	Aop (anterior open)	FBgn0000097	Protein kinase cascade
miR-2b-2-3p	-	-	-	-||-	-||-	-||-	-||-	-||-	-||-
miR-315-3p	-	-	-	-	-	-	-	-	-
miR-318-3p	CG2254	FBgn0029994	Catalytic activity	-	-	-	Syx1A (Syntaxin 1A)	FBgn0013343	Transporter activity
	CG17108	FBgn0032213	?	-	-	-	ZnT41F ((Zinc transporter 41F)	FBgn0025693	Transporter activity
	CG18249	FBgn0037553	?	-	-	-	CG4797	FBgn0034909	Transporter activity
	-	-	-	-	-	-	ImpL3 (Ecdysone-inducible gene L3)	FBgn0001258	Glycolysis
	-	-	-	-	-	-	CG3739	FBgn0038702	Peptidase activity
miR-92a-5p	-	-	-	-	-	-	-	-	-
miR-986-5p	-	-	-	CG16898	FBgn0034480	Catalytic activity	-	-	-
	-	-	-	Rev1	FBgn0035150	Response to stress
miR-988-3p	-	-	-	Starvin	FBgn0086708	Molecular chaperone regulator	-	-	-
miR-989-3p	Cyp4ae1 (Cytochrome P450-4ae1)	FBgn0015036	Cytochrome P450 activity	Hsp67Ba	FBgn0001227	Chaperone activity	PMCA (plasma membrane calcium ATPase)	FBgn0259214	Transporter activity
miR-994-5p	-	-	-	-	-	-	LvpL (Maltase A3)	FBgn0002571	Glucose metabolism
miR-998-3p	CG5945	FBgn0032494	?	Jra (Jun-related antigen)	FBgn0001291	Protein kinase cascade	-	-	-
	-	-	-	Ref(2)P (refractory to sigma P)	FBgn0003231	?
Group #5 (early-down):
	Early-down miRNA targets**			Early-up miRNA targets**			Late-up targets**
miRNA ID	Gene name	Gene's flybase ID	Significant stress GO	Gene name	Gene's flybase ID	Significant stress GO	Gene name	Gene's flybase ID	Significant stress GO
miR-1010-3p	-	-	-	Starvin	FBgn0086708	molecular chaperone regulator	PMCA (plasma membrane calcium ATPase)	FBgn0259214	Transporter activity
miR-1012-3p	Niemann-Pick type C-2h	FBgn0039801	Transporter activity	-	-	-	CG1304	FBgn0031141	Catabolism
	Myo61F (Myosin 61F)	FBgn0010246	Immune response	-	-	-	CG6602	FBgn0035673	?
	CG10680	FBgn0032836	?	-	-	-	CG1628	FBgn0030218	Transporter activity
miR-2535b-3p	-	-	-	-	-	-	-	-	-
miR-284-3p	-	-	-	Src42A (Src oncogene at 42A)	FBgn0264959	Protein kinase cascade	CG11739	FBgn0037239	Electrochemical potential-driven transporter activity
miR-31a-5p	CG16799	FBgn0034538	Catalytic activity; immunity protein activity	Hsp68	FBgn0001230	heat shock protein activity	-	-	-
	Cyp4e3 (Cytochrome P50-4e3)	FBgn0015035	Cytochrome P450 activity	-	-	-	-	-	-
miR-8-5p	-	-	-	-	-	-	-	-	-
miR-92a-3p	Thor	FBgn0261560	Immune response	Imd (Immune deficiency)	FBgn0013983	Response to stress	Spheroide	FBgn0030774	Peptidase activity
	Iris	FBgn0031305	?	Aop (Anterior open)	FBgn0000097	Protein kinase cascade	CG16749	FBgn0037678	Peptidase activity
	CG7025	FBgn0031930	Catalytic activity, peptidase activity	Raw	FBgn0003209	Protein kinase cascade	Rhodopsin 5	FBgn0014019	Response to light
	Obp57c (Odorant-binding protein 57c)	FBgn0034509	Response to biotic stimulus	-	-	-	CG4562	FBgn0038740	Transporter activity
	CG3301	FBgn0038878	Catalytic activity	-	-	-	-	-	-
	Niemann-Pick type C-2h	FBgn0039801	Transporter activity	-	-	-	-	-	-
	Cyp6g1	FBgn0025454	Cytochrome P450 activity	-	-	-	-	-	-
	Punch	FBgn0003162	Eye pigmentation	-	-	-	-	-	-
miR-956-3p	-	-	-	-	-	-	CG17124	FBgn0032297	Protein phosphatase inhibitor activity
	-	-	-	-	-	-	CG3739	FBgn0038702	Peptidase activity
	-	-	-	-	-	-	Syx1A (Syntaxin 1A)	FBgn0013343	Transporter activity
miR-993-3p	-	-	-	-	-	-	CG11739	FBgn0037239	Electrochemical potential-driven transporter activity
	-	-	-	-	-	-	Gdh (Glutamate dehydrogenase)	FBgn0001098	Catabolism
Group #6 (strain-specific):
	Early-down miRNA targets**			Early-up miRNA targets**			Late-up miRNA targets**
miRNA ID	Gene name	Gene's flybase ID	Significant stress GO	Gene name	Gene's flybase ID	Significant stress GO	Gene name	Gene's flybase ID	Significant stress GO
miR-252-5p	CG2254	FBgn0029994	Catalytic activity	CG5966	FBgn0029831	?	Vha26 (Vacuolar H+-ATPase 26kD subunit)	FBgn0015324	Transporter activity
	Ance-5	FBgn0035076	Catalytic activity, peptidase activity	GIIIspla2	FBgn0030013	Lipid metabolism	CG4562	FBgn0038740	Transporter activity
	CG18249	FBgn0037553	?	Hsp67Ba	FBgn0001227	Chaperone activity	-	-	-
	GNBP2 (Gram-negative bacteria binding protein 2)	FBgn0040322	Response to biotic stimulus	-	-	-	-	-	-
miR-263a-5p	CG8773	FBgn0038135	Catalytic activity, peptidase activity	Hsp83	FBgn0001233	Heat shock protein activity	-	-	-
	CG6726	FBgn0039049	Catalytic activity	Rev1	FBgn0035150	Response to stress	-	-	-
	Thor	FBgn0261560	Immune response	-	-	-	-	-	-
miR-263b-5p	CG5023	FBgn0038774	?	Xbp1 (X box binding protein-1)	FBgn0021872	Transcription factor activity	Vha26 (Vacuolar H+-ATPase 26kD subunit)	FBgn0015324	Transporter activity
	Cyp6a18	FBgn0039519	Cytochrome P450 activity	DnaJ-like-1	FBgn0263106	Chaperone activity	CG1628	FBgn0030218	Transporter activity
	Niemann-Pick type C-2h	FBgn0039801	Transporter activity	Aop (Anterior open)	FBgn0000097	Protein kinase cascade	-	-	-
	Santa-maria	FBgn0025697	Response to biotic stimulus	-	-	-	-	-	-
	CG32687	FBgn0052687	?	-	-	-	-	-	-
miR-275-3p	-	-	-	Aop (Anterior open)	FBgn0000097	Protein kinase cascade	CG7255	FBgn0036493	Electrochemical potential-driven transporter activity
	-	-	-	Raw	FBgn0003209	Protein kinase cascade	Timeless	FBgn0014396	Response to light
miR-281-2-5p	Nmdmc (NAD-dependent methylenetetrahydrofolate dehydrogenase)	FBgn0010222	Catalytic activity, carboxylic acid metabolism	-	-	-	Timeless	FBgn0014396	Response to light
	Pbprp2 (Odorant-binding protein 19d)	FBgn0011280	Response to biotic stimulus	-	-	-	-	-	-
miR-310-3p	Thor	FBgn0261560	Immune response	Imd (Immune deficiency)	FBgn0013983	Response to stress	Spheroide	FBgn0030774	Peptidase activity
	Iris	FBgn0031305	?	Aop (Anterior open)	FBgn0000097	Protein kinase cascade	CG16749	FBgn0037678	Peptidase activity
	CG7025	FBgn0031930	Catalytic activity, peptidase activity	Raw	FBgn0003209	Protein kinase cascade	Rhodopsin 5	FBgn0014019	Response to light
	CG10680	FBgn0032836	?	Jra (Jun-related antigen)	FBgn0001291	Protein kinase cascade	CG4562	FBgn0038740	Transporter activity
	CG3301	FBgn0038878	Catalytic activity	-	-	-	-	-	-
	Cyp6g1 (Resistance to DTT)	FBgn0025454	Cytochrome P450 activity	-	-	-	-	-	-
	Punch	FBgn0003162	Eye pigmentation	-	-	-	-	-	-
miR-312-3p	Thor	FBgn0261560	Immune response	Imd (Immune deficiency)	FBgn0013983	Response to stress	Spheroide	FBgn0030774	Peptidase activity
	Iris	FBgn0031305	?	Aop (Anterior open)	FBgn0000097	Protein kinase cascade	CG16749	FBgn0037678	Peptidase activity
	CG7025	FBgn0031930	Catalytic activity, peptidase activity	Raw	FBgn0003209	Protein kinase cascade	CG3940	FBgn0037788	?
	Obp57c (Odorant-binding protein 57c)	FBgn0034509	Response to biotic stimulus	Jra (Jun-related antigen)	FBgn0001291	Protein kinase cascade	Invadolysin	FBgn0086359	Peptidase activity
	CG3301	FBgn0038878	Catalytic activity	Ref(2)P (Refractory to sigma P)	FBgn0003231	?	Rhodopsin 5	FBgn0014019	Response to light
	Cyp6g1 (Resistance to DTT)	FBgn0025454	Cytochrome P450 activity	-	-	-	CG4562	FBgn0038740	Transporter activity
	Punch	FBgn0003162	Eye pigmentation	-	-	-	-	-	-
miR-313-5p	Fatty acid 2-hydroylase	FBgn0050502	Catalytic activity, redox process	-	-	-	Timeless	FBgn0014396	Response to light
miR-34-5p	Thor	FBgn0261560	Immune response	-	-	-	CG17124	FBgn0032297	Protein phosphatase inhibitor activity
miR-4951-5p	-	-	-	-	-	-	-	-	-
miR-87-5p	-	-	-	-	-	-	-	-	-
miR-92b-3p	Thor	FBgn0261560	Immune response	Imd (Immune deficiency)	FBgn0013983	Response to stress	Spheroide	FBgn0030774	Peptidase activity
	Iris	FBgn0031305	?	Aop (Anterior open)	FBgn0000097	Protein kinase cascade	CG16749	FBgn0037678	Peptidase activity
	CG7025	FBgn0031930	Catalytic activity, peptidase activity	Raw	FBgn0003209	Protein kinase cascade	Invadolysin	FBgn0086359	Peptidase activity
	CG3270	FBgn0033093	?	-	-	-	Rhodopsin 5	FBgn0014019	Response to light
	Obp57c (Odorant-binding protein 57c)	FBgn0034509	Response to biotic stimulus	-	-	-	CG4562	FBgn0038740	Transporter activity
	CG3301	FBgn0038878	Catalytic activity	-	-	-	-	-	-
	Niemann-Pick type C-2h	FBgn0039801	Transporter activity	-	-	-	-	-	-
	Cyp6g1 (Resistance to DTT)	FBgn0025454	Cytochrome P450 activity	-	-	-	-	-	-
	Punch	FBgn0003162	Eye pigmentation	-	-	-	-	-	-
miR-966-5p	-	-	-	-	-	-	-	-	-
* Major and minor miRNA strands characteristics are obtained from miRBase (mirbase.org)
** Targets specified according to Sorensen et al. 2005
